# Supplementary material for: Left Atrial Appendage Occlusion Versus Medical Therapy in Atrial Fibrillation: A Systematic Review and Meta-Analysis
Source: J Clin Med. 2026 Jul 15;15(14):5529. doi: 10.3390/jcm15145529 (PMC13413204; doi:10.3390/jcm15145529)
Supplement: Supplementary file 1 [file jcm-15-05529-s001.zip]

Archive with 1 entries (1 files):
- jcm-4407791-supplementary.pdf
